# Supplementary material for: Rapid identification of bacterial select agents using loop-mediated isothermal amplification
Source: BMC Infect Dis. 2025 Jan 14;25:63. doi: 10.1186/s12879-024-09573-w (PMC11734227; doi:10.1186/s12879-024-09573-w)
Supplement: Supplementary file 1 — Supplementary Material 1 [file 12879_2024_9573_MOESM1_ESM.xlsx]

## Sheet: Table 1
	Supplementary Table 1: Assay inclusivity testing
	Organism	Bacillus anthracis			Burkholderia mallei	Burkholderia pseudomallei	Brucella spp.	Franciscella tularensis	Yersinia pestis
		Ba_CapB	Ba_dhp73.002	Ba_pag	Bm_pal	Bp_TTS1_TM2	Bruc_omp2a-2	Ft_FopA2	Yp_3a	Yp_caf1
	B. anthracis delta NH-1 Ba2	positive	positive	positive	-	-	-	-	-	-
	B. anthracis New Hampshire Ba4	positive	positive	positive	-	-	-	-	-	-
	B. anthracis Vollum Ba5	positive	positive	positive	-	-	-	-	-	-
	B. anthracis Smith 1013 Ba10	positive	positive	positive	-	-	-	-	-	-
	B. anthracis Ba8	positive	positive	positive	-	-	-	-	-	-
	B. anthracis K1887	positive	positive	positive	-	-	-	-	-	-
	B. anthracis K2762	positive	positive	positive	-	-	-	-	-	-
	B. anthracis 17T5	positive	positive	positive	-	-	-	-	-	-
	B. anthracis K6835	positive	positive	positive	-	-	-	-	-	-
	B. anthracis K7665	positive	positive	positive	-	-	-	-	-	-
	B. anthracis Sterne	negative	positive	positive	-	-	-	-	-	-
	B. anthracis Texas	positive	positive	positive	-	-	-	-	-	-
	B. anthracis SK57	positive	positive	positive	-	-	-	-	-	-
	B. mallei ISU	-	-	-	positive	-	-	-	-	-
	B. mallei KC1092	-	-	-	positive	-	-	-	-	-
	B. mallei KC235	-	-	-	positive	-	-	-	-	-
	B. mallei KC238	-	-	-	positive	-	-	-	-	-
	B. mallei GB4	-	-	-	positive	-	-	-	-	-
	B. mallei GB5	-	-	-	positive	-	-	-	-	-
	B. mallei GB6	-	-	-	positive	-	-	-	-	-
	B. mallei GB7	-	-	-	positive	-	-	-	-	-
	B. mallei GB8	-	-	-	positive	-	-	-	-	-
	B. mallei GB9	-	-	-	positive	-	-	-	-	-
	B. mallei GB10	-	-	-	positive	-	-	-	-	-
	B. mallei Turkey 3	-	-	-	positive	-	-	-	-	-
	B. mallei Turkey 5	-	-	-	positive	-	-	-	-	-
	B. mallei Turkey 9	-	-	-	positive	-	-	-	-	-
	B. mallei 86-567-2	-	-	-	positive	-	-	-	-	-
	B. mallei KC237	-	-	-	positive	-	-	-	-	-
	B. pseudomallei 1026B	-	-	-	-	positive	-	-	-	-
	B. pseudomallei E203	-	-	-	-	positive	-	-	-	-
	B. pseudomallei E215	-	-	-	-	positive	-	-	-	-
	B. pseudomallei E277	-	-	-	-	positive	-	-	-	-
	B. pseudomallei E283	-	-	-	-	positive	-	-	-	-
	B. pseudomallei E300	-	-	-	-	positive	-	-	-	-
	B. pseudomallei E304	-	-	-	-	positive	-	-	-	-
	B. pseudomallei NCTC4845	-	-	-	-	positive	-	-	-	-
	B. pseudomallei STW176	-	-	-	-	positive	-	-	-	-
	B. pseudomallei 295	-	-	-	-	positive	-	-	-	-
	B. pseudomallei 503	-	-	-	-	positive	-	-	-	-
	B. pseudomallei 644	-	-	-	-	positive	-	-	-	-
	B. pseudomallei 112c	-	-	-	-	positive	-	-	-	-
	B. pseudomallei 465a	-	-	-	-	positive	-	-	-	-
	B. pseudomallei 296	-	-	-	-	positive	-	-	-	-
	B. pseudomallei Pasteur 52237	-	-	-	-	positive	-	-	-	-
	B. pseudomallei 32	-	-	-	-	positive	-	-	-	-
	Brucella melitensis BM1	-	-	-	-	-	positive	-	-	-
	Brucella melitensis 16M	-	-	-	-	-	positive	-	-	-
	Brucella abortus 2308	-	-	-	-	-	positive	-	-	-
	Brucella abortus 544 biovar 1	-	-	-	-	-	positive	-	-	-
	Brucella suis 23444	-	-	-	-	-	positive	-	-	-
	Brucella suis Thomsen biovar 2	-	-	-	-	-	positive	-	-	-
	F. tularensis FRAN005	-	-	-	-	-	-	positive	-	-
	F. tularensis FRAN007	-	-	-	-	-	-	positive	-	-
	F. tularensis FRAN012	-	-	-	-	-	-	positive	-	-
	F. tularensis FRAN013	-	-	-	-	-	-	positive	-	-
	F. tularensis FRAN011	-	-	-	-	-	-	positive	-	-
	F. tularensis FRAN029	-	-	-	-	-	-	positive	-	-
	F. tularensis OH01-3029	-	-	-	-	-	-	positive	-	-
	F. tularensis FRAN010	-	-	-	-	-	-	positive	-	-
	F. tularensis FRAN042	-	-	-	-	-	-	positive	-	-
	F. tularensis FRAN031	-	-	-	-	-	-	positive	-	-
	F. tularensis FRAN025	-	-	-	-	-	-	positive	-	-
	F. tularensis FRAN047	-	-	-	-	-	-	positive	-	-
	F. tularensis FRAN041	-	-	-	-	-	-	positive	-	-
	F. tularensis CO01-3027	-	-	-	-	-	-	positive	-	-
	F. tularensis MA00-2987	-	-	-	-	-	-	positive	-	-
	Y. pestis Pestoides F	-	-	-	-	-	-	-	positive	negative
	Y. pestis Java9	-	-	-	-	-	-	-	positive	negative
	Y. pestis Angola	-	-	-	-	-	-	-	positive	negative
	Y. pestis Antiqua	-	-	-	-	-	-	-	negative	positive
	Y. pestis PBM19	-	-	-	-	-	-	-	positive	positive
	Y. pestis Pestoides B	-	-	-	-	-	-	-	positive	positive
	Y. pestis CO92	-	-	-	-	-	-	-	positive	positive
	Y. pestis Dodson	-	-	-	-	-	-	-	positive	positive
	Y. pestis Shasta	-	-	-	-	-	-	-	positive	positive
	Y. pestis El Dorado	-	-	-	-	-	-	-	positive	positive
	Y. pestis Pestoides G	-	-	-	-	-	-	-	positive	positive
	Y. pestis Pestoides FMP	-	-	-	-	-	-	-	positive	positive
	Y. pestis Kim10	-	-	-	-	-	-	-	positive	positive
	Y. pestis PEXU 492	-	-	-	-	-	-	-	positive	negative
	Y. pestis Nairobi	-	-	-	-	-	-	-	positive	positive
	Y. pestis South Park	-	-	-	-	-	-	-	positive	positive
	Y. pestis Cambodia	-	-	-	-	-	-	-	positive	positive
	Y. pestis Harbin 35	-	-	-	-	-	-	-	positive	positive
	Y. pestis Pestoides C	-	-	-	-	-	-	-	positive	positive
	Y. pestis T26 mp3	-	-	-	-	-	-	-	positive	positive
	Y. pestis 25	-	-	-	-	-	-	-	positive	positive
	Y. pestis Pestoides E	-	-	-	-	-	-	-	positive	positive
	Y. pestis 590	-	-	-	-	-	-	-	positive	positive
	Y. pestis 390	-	-	-	-	-	-	-	positive	positive
	Y. pestis 366	-	-	-	-	-	-	-	positive	positive
	Y. pestis 31	-	-	-	-	-	-	-	positive	positive
	Yersinia pestis Kim5	-	-	-	-	-	-	-	positive	positive

## Sheet: Table 2
	Supplementary Table 2: Assay exclusivity testing
		Bacillus anthracis			Burkholderia mallei	Burkholderia pseudomallei	Brucella spp.	Franciscella tularensis	Yersinia pestis
Sta-ard exclusivity panel	Organism	Ba_CapB	Ba_dhp73.002	Ba_pag	Bm_pal	Bp_TTS1_TM2	Bruc_omp2a-2	Ft_FopA2	Yp_3a	Yp_caf1
	Acinetobacter baumannii	neg	neg	neg	neg	neg	neg	neg	neg	neg
	Babesia microti	neg	neg	neg	neg	neg	neg	neg	neg	neg
	Bacillus cereus	neg	neg	neg	neg	neg	neg	neg	neg	neg
	Bacillus subtilis var niger	neg	neg	neg	neg	neg	neg	neg	neg	neg
	Bacteroides fragilis	neg	neg	neg	neg	neg	neg	neg	neg	neg
	Bartonella henselae	neg	neg	neg	neg	neg	neg	neg	neg	neg
	Bordetella pertussis	neg	neg	neg	neg	neg	neg	neg	neg	neg
	Borrelia burgdorferi	neg	neg	neg	neg	neg	neg	neg	neg	neg
	Brucella melitensis	neg	neg	neg	neg	neg	positive	neg	neg	neg
	Budvicia aquatica	neg	neg	neg	neg	neg	neg	neg	neg	neg
	Burkholderia mallei	neg	neg	neg	positive	neg	neg	neg	neg	neg
	Campylobacter jejuni	neg	neg	neg	neg	neg	neg	neg	neg	neg
	Canida albicans	neg	neg	neg	neg	neg	neg	neg	neg	neg
	Clostridium botulinum type A	neg	neg	neg	neg	neg	neg	neg	neg	neg
	Clostridium difficile	neg	neg	neg	neg	neg	neg	neg	neg	neg
	Corynebacterium diphtheriae	neg	neg	neg	neg	neg	neg	neg	neg	neg
	Coxiella burnetii	neg	neg	neg	neg	neg	neg	neg	neg	neg
	Ehrlichia chaffeensis	neg	neg	neg	neg	neg	neg	neg	neg	neg
	Enterococcus faecalis	neg	neg	neg	neg	neg	neg	neg	neg	neg
	Escherichia coli	neg	neg	neg	neg	neg	neg	neg	neg	neg
	Francisella tularensis	neg	neg	neg	neg	neg	neg	positive	neg	neg
	Haemophilus influenzae	neg	neg	neg	neg	neg	neg	neg	neg	neg
	Klebsiella aerogenes	neg	neg	neg	neg	neg	neg	neg	neg	neg
	Klebsiella pneumoniae	neg	neg	neg	neg	neg	neg	neg	neg	neg
	Legionella pneumophila	neg	neg	neg	neg	neg	neg	neg	neg	neg
	Leptospira genus	neg	neg	neg	neg	neg	neg	neg	neg	neg
	Listeria monocytogenes	neg	neg	neg	neg	neg	neg	neg	neg	neg
	Moraxella catarrhalis	neg	neg	neg	neg	neg	neg	neg	neg	neg
	Mycoplasma pneumoniae	neg	neg	neg	neg	neg	neg	neg	neg	neg
	Neisseria meningitidis	neg	neg	neg	neg	neg	neg	neg	neg	neg
	Pasteurella multocida	neg	neg	neg	neg	neg	neg	neg	neg	neg
	Plasmodium falciparum	neg	neg	neg	neg	neg	neg	neg	neg	neg
	Proteus mirabilus	neg	neg	neg	neg	neg	neg	neg	neg	neg
	Pseudomonas aeruginosa	neg	neg	neg	neg	neg	neg	neg	neg	neg
	Rickettsia prowazekii	neg	neg	neg	neg	neg	neg	neg	neg	neg
	Salmonella enterica	neg	neg	neg	neg	neg	neg	neg	neg	neg
	Serratia marcescens	neg	neg	neg	neg	neg	neg	neg	neg	neg
	Shigella flexneri	neg	neg	neg	neg	neg	neg	neg	neg	neg
	Staphylococcus aureus	neg	neg	neg	neg	neg	neg	neg	neg	neg
	Streptococcus pneumoniae	neg	neg	neg	neg	neg	neg	neg	neg	neg
	Streptococcus pyogenes	neg	neg	neg	neg	neg	neg	neg	neg	neg
	Trypanosoma brucei	neg	neg	neg	neg	neg	neg	neg	neg	neg
	Trypanosoma cruzi	neg	neg	neg	neg	neg	neg	neg	neg	neg
	Vaccinia virus R1352	neg	neg	neg	neg	neg	neg	neg	neg	neg
	Vibrio cholerae	neg	neg	neg	neg	neg	neg	neg	neg	neg
	Yersinia pestis (CO92)	neg	neg	neg	neg	neg	neg	neg	positive	positive
Focused exclusivity panel	Bacillus cereus 10876	neg	neg	neg	-	-	-	-	-	-
	Bacillus cereus 13061	neg	neg	neg	-	-	-	-	-	-
	Bacillus cereus 19637	neg	neg	neg	-	-	-	-	-	-
	Bacillus cereus 10987	neg	neg	neg	-	-	-	-	-	-
	Bacillus cereus 4342	neg	neg	neg	-	-	-	-	-	-
	Bacillus cereus F1-15	neg	neg	neg	-	-	-	-	-	-
	Bacillus cereus 3A	neg	neg	neg	-	-	-	-	-	-
	Bacillus thuringiensis 39152	neg	neg	neg	-	-	-	-	-	-
	Bacillus thuringiensis 35646	neg	neg	neg	-	-	-	-	-	-
	Bacillus thuringiensis israelensis	neg	neg	neg	-	-	-	-	-	-
	Bacillus thuringiensis Al Hakam	neg	neg	neg	-	-	-	-	-	-
	Bacillus thuringiensis Kurstaki 33679	neg	neg	neg	-	-	-	-	-	-
	Bacillus subtilis var niger 6633	neg	neg	neg	-	-	-	-	-	-
	Bacillus subtilis 23857D	neg	neg	neg	-	-	-	-	-	-
	Bacillus weihenstephanensis 12862	neg	neg	neg	-	-	-	-	-	-
	Burkholderia thailandensis	-	-	-	neg	neg	-	-	-	-
	Burkholderia cepacia 25416	-	-	-	neg	neg	-	-	-	-
	Burkholderia thaila-ensis 700388	-	-	-	neg	neg	-	-	-	-
	Burkholderia humptydooensis MSMB121	-	-	-	neg	neg	-	-	-	-
	Burkholderia oklahomensis E0147	-	-	-	neg	neg	-	-	-	-
	Burkholderia oklahomensis C6786	-	-	-	neg	neg	-	-	-	-
	Burkholderia ubonensis EY 3383	-	-	-	neg	neg	-	-	-	-
	B. pseudomallei 1026B	-	-	-	neg	-	-	-	-	-
	B. pseudomallei 503	-	-	-	neg	-	-	-	-	-
	B. mallei ISU	-	-	-	-	neg	-	-	-	-
	B. mallei KC1092	-	-	-	-	neg	-	-	-	-
	B. mallei KC235	-	-	-	-	neg	-	-	-	-
	B. mallei KC238	-	-	-	-	neg	-	-	-	-
	B. mallei GB4	-	-	-	-	neg	-	-	-	-
	B. mallei GB5	-	-	-	-	neg	-	-	-	-
	B. mallei GB6	-	-	-	-	neg	-	-	-	-
	B. mallei GB7	-	-	-	-	neg	-	-	-	-
	B. mallei GB8	-	-	-	-	neg	-	-	-	-
	B. mallei GB9	-	-	-	-	neg	-	-	-	-
	Ochrobactrum tritici 13340	-	-	-	-	-	neg	-	-	-
	Ochrobactrum intermedium 17986	-	-	-	-	-	neg	-	-	-
	Ochrobactrum gallinifaecis 15295	-	-	-	-	-	neg	-	-	-
	Ochrobactrum anthropi	-	-	-	-	-	neg	-	-	-
	Ochrobactrum grignonense 13338	-	-	-	-	-	neg	-	-	-
	Francisella philomiragia Jensen O#319L	-	-	-	-	-	-	neg	-	-
	Francisella philomiragia	-	-	-	-	-	-	neg	-	-
	Francisella philomiragia Hobo Hot Springs	-	-	-	-	-	-	neg	-	-
	Francisella philomiragia DPG 8B-WS	-	-	-	-	-	-	neg	-	-
	Francisella hispaniensis 22475	-	-	-	-	-	-	neg	-	-
	Francisella persica VR-1853	-	-	-	-	-	-	neg	-	-
	Yersinia pseudotuberculosis ULK60	-	-	-	-	-	-	-	neg	neg
	Yersinia pseudotuberculosis 6904	-	-	-	-	-	-	-	neg	neg
	Yersinia pseudotuberculosis 6902	-	-	-	-	-	-	-	neg	neg
	Yersinia pseudotuberculosis 29833	-	-	-	-	-	-	-	neg	neg
	Yersinia pseudotuberculosis 27802	-	-	-	-	-	-	-	neg	neg
	Yersinia pseudotuberculosis 13979	-	-	-	-	-	-	-	neg	neg
	Yersinia pseudotuberculosis 6902	-	-	-	-	-	-	-	neg	neg
	Yersinia pseudotuberculosis 13980	-	-	-	-	-	-	-	neg	neg
	Yersinia pseudotuberculosis 907	-	-	-	-	-	-	-	neg	neg
	Yersinia pseudotuberculosis 4284	-	-	-	-	-	-	-	neg	neg
	Yersinia pseudotuberculosis 033	-	-	-	-	-	-	-	neg	positive
	Yersinia enterocolitica 9610D	-	-	-	-	-	-	-	neg	neg
	Yersinia enterocolitica	-	-	-	-	-	-	-	neg	neg
	Yersinia enterocolitica ATCC 55075	-	-	-	-	-	-	-	neg	neg
	Yersinia enterocolitica ATCC 29913	-	-	-	-	-	-	-	neg	positive
	Yersinia enterocolitica 2516-87	-	-	-	-	-	-	-	neg	neg
